# Supplementary material for: Comparative Analysis of Mitochondrial Genomes among Twelve Sibling Species of the Genus Atkinsoniella Distant, 1908 (Hemiptera: Cicadellidae: Cicadellinae) and Phylogenetic Analysis
Source: Insects. 2022 Mar 3;13(3):254. doi: 10.3390/insects13030254 (PMC8953490; doi:10.3390/insects13030254)
Supplement: Supplementary file 1 [file insects-13-00254-s001.zip]

Archive with 13 entries (13 files):
- Fig. S1.jpg
- Fig. S2.jpg
- Fig. S3.jpg
- Fig. S4.jpg
- Fig. S5.jpg
- new Table S5.pdf
- Table S1.pdf
- Table S2.pdf
- Table S3.pdf
- Table S4.pdf
- Table S6.pdf
- Table S7.pdf
- Table S8.pdf
